# Supplementary material for: TERT Promoter Mutations Increase Sense and Antisense Transcription from the TERT Promoter
Source: Biomedicines. 2021 Nov 26;9(12):1773. doi: 10.3390/biomedicines9121773 (PMC8698883; doi:10.3390/biomedicines9121773)
Supplement: Supplementary file 1 [file biomedicines-09-01773-s001.zip]

Archive with 1 entries (1 files):
- biomedicines-1433041-supplementary.pdf
